# Supplementary material for: Comparison of short‐term complications after open, laparoscopic and robot‐assisted radical prostatectomy
Source: BJU Int. 2025 Nov 27;137(2):348–59. doi: 10.1111/bju.70076 (PMC12789849; doi:10.1111/bju.70076)
Supplement: Supplementary file 11 — Data S1. This file contains details on the CCAM codes and ICD‐10 diagnoses encoded during the hospital stay and used to identify complications. [file BJU-137-348-s008.xlsx]

## Sheet: READ ME
This file contains details on the CCAM codes and ICD-10 diagnoses encoded during the hospital stay and used to identify complications
Sheet name	Object
COMPLICATIONS	Complications considered, using diagnoses (ICD-10) and procedures (CCAM code) for patient who underwent a radical prostatectomy, in France, in 2020 and 2021 (French National Data Base (SNDS)).
ICD-10	ICD-10 codes used for identify complications and their label
CCAM	CCAM procedure codes used for identify complications and their label

## Sheet: COMPLICATIONS
Complications	ICD-10 code	CCAM code
Haemorrhage	D500	FELF001
	D62	FELF004
	K625	FELF011
	K661
	R58
	T810
Infection	K610
	K611
	K612
	K650
	K658
	K659
	L022
	L024
	L028
	L029
	N110
	N111
	N300
	N301
	N308
	N309
	N340
	N341
	N390
	N410
	N412
	N413
	N450
	N459
	T835
Hernia	K400	LMMA001
	K402	LMMA002
	K403	LMMA006
	K404	LMMA008
	K409	LMMA009
	K412	LMMA012
	K413	LMMA014
	K419	LMMA016
	K420	LMMA017
	K429	LMMA018
	K435	LMMC001
	K436	LMMC002
	K437	LMMC003
	K439	LMMC004
	K458	LMMC020
	K469
Evisceration or eventration	K430	LMMA004
	K431	LMMA010
	K432	LMMC015
	T8130	LMSA002
Surgical wound dehiscence	T8138
Bowel injury	S364	HGCA002
	S3640	HGCC031
	S3641	HHCA001
	S365	HHCC001
	S3650	HJCA001
	S3651	HJCC001
	S366	HJCD001
	S3660	HJCD002
	S3661	HKCA003
	S368
	S3680
	S3681
Vesical or urethral injury	S372	JDCA003
	S3720	JDCC016
	S3721	JECA002
	S373	JELE002
	S3730	JELE003
	S3731
Ureteric injury	S371	JCCA003
	S3710	JCCC003
	S3711	JCEA001
		JCEA002
		JCEA003
		JCEA005
		JCEC006
		JCEC011
		JCLD001
		JCLE002
		JCLH001
Vascular injury	S355	DGCA001
	S357	EDCA001
	S358	EDCC015
	S359
Anastomotic leak or fistula	K603	HGCA001
	K604	HGCA008
	K605	HGCC003
	K632	HGCC026
	N321	HHCA002
	N322	HHCA003
	N360	HHCC007
		HHCC011
		HKPA002
		HKPA004
		HKPA005
		HKPA007
		HKPA008
		JCSA001
		JCSA005
		JDSA008
		JDSA011
		JESA001
		JESA003
		JESA004
		JESA005
Stenosis	N320	JCAD001
	N350	JCAE001
	N351	JCAF001
	N358	JCAH001
	N359	JCPD001
		JDFE003
		JEAD001
		JEAH001
		JECA001
		JEFA004
		JEPA001
		JEPA006
		JEPE001
		JEPE002
Sepsis	A400
	A401
	A402
	A403
	A408
	A409
	A410
	A411
	A412
	A413
	A414
	A418
	A419
Embolism or phlebitis	I260
	I269
	I800
	I801
	I802
	I803
	I808
	I809
	I822
	I823
	I828
	I829
Shock	R570
	R571
	R572
	R578
	R579
	T780
	T782
	T811
	T882
	T886
	Y843
Urinary retention	R33
Lymphocele	I890	FCPA001
	I898
	I899
Foreign bodies	T815
	T816
Nerve lesion	G9788
	S345
	S346
	S348
	S748
	S749
	S848
	S849
Other injury	S3770
	S37808
	S37818
	S379
	S3790
	S3791
	S390
	S398

## Sheet: ICD-10
ICD-10 code	label
A400	Sepsis due to streptococcus, group A
A401	Sepsis due to streptococcus, group B
A402	Sepsis due to streptococcus, group D
A403	Sepsis due to Streptococcus pneumoniae
A408	Other streptococcal sepsis
A409	Streptococcal sepsis, unspecified
A410	Sepsis due to Staphylococcus aureus
A411	Sepsis due to other specified staphylococcus
A412	Sepsis due to unspecified staphylococcus
A413	Sepsis due to Haemophilus influenzae
A414	Sepsis due to anaerobes
A418	Other specified sepsis
A419	Sepsis, unspecified
D500	Iron deficiency anaemia secondary to blood loss (chronic)
D62	Acute posthaemorrhagic anaemia
G9788	Other postprocedural disorders of nervous system
I260	Pulmonary embolism with mention of acute cor pulmonale
I269	Pulmonary embolism without mention of acute cor pulmonale
I800	Phlebitis and thrombophlebitis of superficial vessels of lower extremities
I801	Phlebitis and thrombophlebitis of femoral vein
I802	Phlebitis and thrombophlebitis of other deep vessels of lower extremities
I803	Phlebitis and thrombophlebitis of lower extremities, unspecified
I808	Phlebitis and thrombophlebitis of other sites
I809	Phlebitis and thrombophlebitis of unspecified site
I822	Embolism and thrombosis of vena cava
I823	Embolism and thrombosis of renal vein
I828	Embolism and thrombosis of other specified veins
I829	Embolism and thrombosis of unspecified vein
I890	Lymphoedema, not elsewhere classified
I898	Other specified noninfective disorders of lymphatic vessels and lymph nodes
I899	Noninfective disorder of lymphatic vessels and lymph nodes, unspecified
K400	Bilateral inguinal hernia, with obstruction, without gangrene
K402	Bilateral inguinal hernia, without obstruction or gangrene
K403	Unilateral or unspecified inguinal hernia, with obstruction, without gangrene
K404	Unilateral or unspecified inguinal hernia, with gangrene
K409	Unilateral or unspecified inguinal hernia, without obstruction or gangrene
K412	Bilateral femoral hernia, without obstruction or gangrene
K413	Unilateral or unspecified femoral hernia, with obstruction, without gangrene
K419	Unilateral or unspecified femoral hernia, without obstruction or gangrene
K420	Umbilical hernia with obstruction, without gangrene
K429	Umbilical hernia without obstruction or gangrene
K430	Incisional hernia with obstruction, without gangrene
K431	Incisional hernia with gangrene
K432	Incisional hernia without obstruction or gangrene
K435	Parastomal hernia without obstruction or gangrene
K436	Other and unspecified ventral hernia with obstruction, without gangrene
K437	Other and unspecified ventral hernia with gangrene
K439	Other and unspecified ventral hernia without obstruction or gangrene
K458	Other specified abdominal hernia without obstruction or gangrene
K469	Unspecified abdominal hernia without obstruction or gangrene
K603	Anal fistula
K604	Rectal fistula
K605	Anorectal fistula
K610	Anal abscess
K611	Rectal abscess
K612	Anorectal abscess
K625	Haemorrhage of anus and rectum
K632	Fistula of intestine
K650	Acute peritonitis
K658	Other peritonitis
K659	Peritonitis, unspecified
K661	Haemoperitoneum
L022	Cutaneous abscess, furuncle and carbuncle of trunk
L024	Cutaneous abscess, furuncle and carbuncle of limb
L028	Cutaneous abscess, furuncle and carbuncle of other sites
L029	Cutaneous abscess, furuncle and carbuncle, unspecified
N110	Nonobstructive reflux-associated chronic pyelonephritis
N111	Chronic obstructive pyelonephritis
N300	Acute cystitis
N301	Interstitial cystitis (chronic)
N308	Other cystitis
N309	Cystitis, unspecified
N320	Bladder-neck obstruction
N321	Vesicointestinal fistula
N322	Vesical fistula, not elsewhere classified
N340	Urethral abscess
N341	Nonspecific urethritis
N350	Post-traumatic urethral stricture
N351	Postinfective urethral stricture, not elsewhere classified
N358	Other urethral stricture
N359	Urethral stricture, unspecified
N360	Urethral fistula
N390	Urinary tract infection, site not specified
N410	Acute prostatitis
N412	Abscess of prostate
N413	Prostatocystitis
N450	Orchitis, epididymitis and epididymo-orchitis with abscess
N459	Orchitis, epididymitis and epididymo-orchitis without abscess
R33	Retention of urine
R570	Cardiogenic shock
R571	Hypovolaemic shock
R578	Other shock
R579	Shock, unspecified
R58	Haemorrhage, not elsewhere classified
S345	Injury of lumbar, sacral and pelvic sympathetic nerves
S346	Injury of peripheral nerve(s) of abdomen, lower back and pelvis
S348	Injury of other and unspecified nerves at abdomen, lower back and pelvis level
S355	Injury of Iliac blood vessels
S357	Injury of multiple blood vessels at abdomen, lower back and pelvis level
S358	Injury of other blood vessels at abdomen, lower back and pelvis level
S359	Injury of unspecified blood vessel at abdomen, lower back and pelvis level
S364	Injury of small intestine
S3640	Injury of small intestine, without open wound into cavity
S3641	Injury of small intestine, with open wound into cavity
S365	Injury of colon
S3650	Injury of colon, without open wound into cavity
S3651	Injury of colon, with open wound into cavity
S366	Injury of rectum
S3660	Injury of rectum, without open wound into cavity
S3661	Injury of rectum, with open wound into cavity
S368	Injury of other intra-abdominal organs
S3680	Injury of other intra-abdominal organs, without open wound into cavity
S3681	Injury of other intra-abdominal organs, with open wound into cavity
S371	Injury of ureter
S3710	Injury of ureter, without open wound into cavity
S3711	Injury of ureter, with open wound into cavity
S372	Injury of bladder
S3720	Injury of bladder, without open wound into cavity
S3721	Injury of bladder, with open wound into cavity
S373	Injury of urethra
S3730	Injury of urethra, without open wound into cavity
S3731	Injury of urethra, with open wound into cavity
S37808	Injury of other pelvic organs (without wound)
S37818	Injury of other pelvic organs (with wound)
S379	Injury of unspecified pelvic organ
S3790	Injury of unspecified pelvic organ, without open wound into cavity
S3791	Injury of unspecified pelvic organ, with open wound into cavity
S390	Injury of muscle and tendon of abdomen, lower back and pelvis
S398	Other specified injuries of abdomen, lower back and pelvis
S748	Injury of other nerves at hip and thigh level
S749	Injury of unspecified nerve at hip and thigh level
S848	Injury of other nerves at lower leg level
S849	Injury of unspecified nerve at lower leg level
T780	Anaphylactic shock due to adverse food reaction
T782	Anaphylactic shock, unspecified
T810	Haemorrhage and haematoma complicating a procedure, not elsewhere classified
T811	Shock during or resulting from a procedure, not elsewhere classified
T8130	Disruption of operation wound, not elsewhere classified (evisceration)
T8138	Disruption of operation wound, not elsewhere classified (rupture)
T815	Foreign body accidentally left in body cavity or operation wound following a procedure
T816	Acute reaction to foreign substance accidentally left during a procedure
T835	Infection and inflammatory reaction due to prosthetic device, implant and graft in urinary system
T882	Shock due to anaesthesia
T886	Anaphylactic shock due to adverse effect of correct drug or medicament properly administered
Y843	Abnormal reaction/later complication, shock therapy

## Sheet: CCAM
CCAM procedure code	label
DGCA001	suture of abdominal aorta, common iliac artery and/or external iliac artery, by laparotomy
EDCA001	suture of liver vessel wound, by laparotomy
EDCC015	suture of digestive artery wounds, by laparoscopy
FCPA001	Flattening of a lymphocele of a limb with lymphostasis, by direct approach
FELF001	transfusion of more than half a bloodmass during general or locoregional anesthesia
FELF004	Transfusion of packed red blood cells with a volume greater than half a bloodmass in adults or 40 milliliters per kilogram [ml/kg] in newborns within 24 hours
FELF011	Transfusion of packed red blood cells with a volume of less than half a bloodmass blood
HGCA001	bypass enterostomy, by laparotomy
HGCA002	suture of small intestinal wounds or perforations, by laparotomy
HGCA008	Cutaneous enterostomy, by laparotomy
HGCC003	bypass enterostomy, by laparoscopy
HGCC026	Cutaneous enterostomy, by laparoscopy
HGCC031	suture of small bowel perforation wound, by laparoscopy
HHCA001	Suture of colon wounds or perforations, by laparotomy
HHCA002	Cutaneous colostomy, by laparotomy
HHCA003	Bypass colocolostomy [Colocolonic anastomosis without colonic excision], by laparotomy
HHCC001	Suture of colon wounds or perforations, by laparoscopy
HHCC007	Cutaneous colostomy, by laparoscopy
HHCC011	Bypass colocolostomy [Colocolonic anastomosis without colonic excision], by laparoscopy
HJCA001	Suture of an intraperitoneal rectal wound or perforation, by laparotomy
HJCC001	Suture of an intraperitoneal rectal wound or perforation, by laparoscopy
HJCD001	Anal suture of rectal wound, with repair of external anal sphincter muscle
HJCD002	Anal suture of rectal wound, without repair of external anal sphincter muscle
HKCA003	Anal suture of anal wound, with repair of external anal sphincter muscle
HKPA002	Flattening of low [lower transsphincteric] fistula of the anus with resection of an isolated hemorrhoidal bundle
HKPA004	One-stage flattening of abscess and/or fistula in the lower anus [lower transsphincteric], by fistulotomy or fistulectomy
HKPA005	Flattening of abscesses and/or fistulas in the upper intersphincteric anus
HKPA007	Flattening of abscesses and/or fistulas at the top of the anus [upper transsphincteric] or with complex multi-branched pathways, with flexible loop drainage
HKPA008	Flattening of abscesses and/or fistulas at the top of the anus [upper transsphincteric] or with a complex multi-branched path, with advancement flap
JCAD001	Dilatation of the ureter, using an existing nephrostomy
JCAE001	Retrograde ureteroscopy for ureteral dilatation
JCAF001	Transcutaneous ureter dilatation
JCAH001	Ureteral dilatation by X-ray-guided urethrocystoscopy
JCCA003	Suture of a wound or rupture of the ureter, using a direct approach
JCCC003	Laparoscopic or retroperitoneoscopic suturing of wounds or ruptures of the ureter
JCEA001	Bilateral ureterovesical reimplantation with creation of an anti-reflux mount, using a direct approach
JCEA002	Unilateral ureterovesical reimplantation with creation of an anti-reflux mount, using a direct approach
JCEA003	Ureterovesical reimplantation with mobilization bladder plasty [psoic bladder] or pedicled flap lengthening, direct approach
JCEA005	Direct ureterovesical reimplantation without creating an anti-reflux mount
JCEC006	Laparoscopic unilateral ureterovesical reimplantation with creation of an anti-reflux mount
JCEC011	Laparoscopic bilateral ureterovesical reimplantation with creation of an anti-reflux mount
JCLD001	Placement of a ureteral stent through an existing nephrostomy
JCLE002	Ureteral stenting by retrograde endoscopy
JCLH001	Transcutaneous ureteral stenting with ultrasound and/or X-ray guidance
JCPD001	Repermeation of the ureter by intraluminal drilling
JCSA001	Closure of acquired ureterodigestive fistula by direct approach
JCSA005	Closure of an acquired ureterovesical fistula using a direct approach
JDCA003	suture of bladder wound or rupture, by laparotomy
JDCC016	suture of bladder wound or rupture, by laparoscopie
JDFE003	Endoscopic bladder neck resection
JDSA008	Acquired vesicocutaneous fistula closure, direct approach
JDSA011	Acquired vesicocutaneous fistula closure, by laparotomy
JEAD001	Blind urethral stricture dilatation
JEAH001	Urethral stenosis dilatation, with radiological control
JECA001	Cutaneous urethrostomy
JECA002	Perineal urethral wound suture
JEFA004	Partial urethroctomy with cutaneous urethrostomy
JELE002	Endoscopic urethral stent placement
JELE003	endoscopic stenting of the cervicoprostatic urethra
JEPA001	Flattening of posterior urethral stenosis
JEPA006	Flattening of anterior urethral stenosis
JEPE001	Endoscopic incision of the striated sphincter of the urethra
JEPE002	Endoscopic urethrotomy
JESA001	Urethro-prostato-rectal fistula closure, perineal approach
JESA003	Closure of cutaneous urethral fistula
JESA004	Urethroprostatorectal fistula closure, by laparotomy
JESA005	Closure of urethro-prostato-rectal fistula by transsphincteric anal approach
LMMA001	Bilateral groin hernia repair with prosthesis via inguinal approach
LMMA002	Bilateral groin hernia repair with prosthesis, using a single preperitoneal approach
LMMA004	Postoperative anterior abdominal wall hernia repair with prosthesis, using a direct approach
LMMA006	Repair of anterior abdominal wall hernia after age 16 with prosthesis, using a direct approach
LMMA008	Unilateral groin hernia repair with prosthesis, using a preperitoneal approach
LMMA009	Anterior abdominal wall hernia repair after age 16, without prosthesis, using a direct approach
LMMA010	Postoperative anterior abdominal wall hernia repair without prosthesis, using a direct approach
LMMA012	Unilateral groin hernia repair with prosthesis, via inguinal approach
LMMA014	Repair of a hernia of the anterior abdominal wall before the age of 16, using a direct approach
LMMA016	Unilateral groin hernia repair without prosthesis under local anesthesia, inguinal approach
LMMA017	Unilateral groin hernia repair without prosthesis under general or locoregional anesthesia, via inguinal approach
LMMA018	Bilateral groin hernia repair without prosthesis under general or locoregional anesthesia, via inguinal approach
LMMC001	Bilateral groin hernia repair with prosthesis, using video surgery
LMMC002	Unilateral groin hernia repair with prosthesis, using video surgery
LMMC003	Unilateral groin hernia repair without prosthesis, using video surgery
LMMC004	Bilateral groin hernia repair without prosthesis, using video surgery
LMMC015	Postoperative laparoscopic anterior abdominal wall hernia repair with prosthesis placement
LMMC020	Laparoscopic anterior abdominal wall hernia repair with prosthesis after age 16
LMSA002	Closure of abdominal evisceration by direct approach
